# Supplementary material for: Effects of Dietary Highland Barley at Different Inclusion Levels on Normobaric Hypoxia Tolerance, Oxidative Stress, Energy Metabolism, and Gut Microbiota in Mice
Source: Nutrients. 2026 Feb 17;18(4):659. doi: 10.3390/nu18040659 (PMC12942744; doi:10.3390/nu18040659)
Supplement: Supplementary file 1 [file nutrients-18-00659-s001.zip]

Archive with 1 entries (1 files):
- nutrients-4131089-supplementary.pdf
